# Supplementary material for: Association Between Walking Speed and Mortality in Cardiac Patients with Type 2 Diabetes Involved in a Secondary Prevention Program
Source: J Funct Morphol Kinesiol. 2025 May 17;10(2):181. doi: 10.3390/jfmk10020181 (PMC12101252; doi:10.3390/jfmk10020181)
Supplement: Supplementary file 1 [file jfmk-10-00181-s001.zip]

Archive with 1 entries (1 files):
- jfmk-3511258-supplementary.pdf
